# Supplementary material for: Structural Characterization of the Interaction of Hypoxia Inducible Factor-1 with Its Hypoxia Responsive Element at the −964G > A Variation Site of the HLA-G Promoter Region
Source: Int J Mol Sci. 2021 Dec 2;22(23):13046. doi: 10.3390/ijms222313046 (PMC8657931; doi:10.3390/ijms222313046)
Supplement: Supplementary file 1 [file ijms-22-13046-s001.zip]

Archive with 1 entries (1 files):
- ijms-1429313-supplementary.pdf
